# Supplementary material for: Sex differences in the association between systemic oxidative stress status and optic nerve head blood flow in normal-tension glaucoma
Source: PLoS One. 2023 Feb 24;18(2):e0282047. doi: 10.1371/journal.pone.0282047 (PMC9955941; doi:10.1371/journal.pone.0282047)
Supplement: S1 Data — All relevant data are available in S1 Data. (CSV) [file pone.0282047.s002.csv]

ID	RL	Age	gender	SBP	DBP	MAP	HR	MBR_ALL_T	BOS_ALL_T	BOT_ALL_T	FAI_ALL_T	APL	AXIS	cpRNFLT	Disc.Area	dROM	BAP	Bdratio	Smokinghistory	HT	DM	HLP	α1	α2	β	CAI	PG	ROCK	Sum
1	01R	59	M	145	92	109.6666667	89	5.466666667	82.7	51.2	0.433333333	18	25.95	27.88	1.98	240	1535	6.395833333	0	1	0	1	0	1	1	1	1	0	4
1	02L	59	M	145	92	109.6666667	89	5	85.36666667	50.16666667	0.3	18	25.71	53.49	1.86	240	1535	6.395833333	0	1	0	1	0	1	1	1	1	0	4
2	01R	67	M	106	63	77.33333333	55	12.93333333	73.06666667	51.43333333	2.766666667	14	25.27	79.16	1.76	246	2506.7	10.1898374	0	0	0	0	0	0	0	0	1	0	1
2	02L	67	M	106	63	77.33333333	55	9.366666667	71.43333333	48.86666667	1.5	14	25.12	24.64	1.54	246	2506.7	10.1898374	0	0	0	0	0	1	1	1	1	0	4
3	01R	52	F	103	71	81.66666667	64	11.53333333	67.96666667	45.46666667	2.566666667	17	24.69	100.15	1.8	251	2165.2	8.626294821	0	0	0	0	0	1	1	1	1	0	4
3	02L	52	F	103	71	81.66666667	64	7.8	75.8	53.56666667	1.133333333	9	23.45	50.26	2.1	251	2165.2	8.626294821	0	0	0	0	0	1	1	1	1	0	4
4	01R	44	F	124	79	94	75	7.233333333	81.96666667	56.33333333	0.8	15	25.27	82.18	1.98	254	2343	9.224409449	0	0	0	0	0	0	0	0	0	0	0
4	02L	44	F	124	79	94	75	10.1	81.63333333	54.96666667	0.9	15	25.46	75.04	1.64	254	2343	9.224409449	0	0	0	0	0	0	0	0	0	0	0
5	01R	66	F	115	66	82.33333333	65	10.9	68.96666667	48.46666667	1.833333333	12	25.24	64.19	1.98	272	1932	7.102941176	0	1	0	0	0	0	1	1	1	0	3
5	02L	66	F	115	66	82.33333333	65	9.733333333	72.3	56.83333333	1.533333333	12	25.29	61.35	2.08	272	1932	7.102941176	0	1	0	0	0	0	1	1	1	0	3
6	02L	51	M	170	96	120.6666667	76	6.533333333	85.96666667	57.9	0.5	13	25.96	56.13	2.45	275	2217	8.061818182	1	1	0	0	0	1	1	1	1	1	5
7	01R	49	F	113	72	85.66666667	76	13.96666667	74.7	52.8	2.233333333	15	25.91	89.91	1.18	285	1994	6.996491228	0	0	0	0	0	0	0	0	1	0	1
8	01R	70	M	133	89	103.6666667	61	8.433333333	79.56666667	50.46666667	0.666666667	11	23.97	79.9	2.74	286	1902	6.65034965	0	0	0	0	0	0	0	0	1	0	1
8	02L	70	M	133	89	103.6666667	61	8.3	80.73333333	48.86666667	0.633333333	9	23.92	71.04	2.14	286	1902	6.65034965	0	0	0	0	0	0	0	0	1	0	1
9	01R	49	M	122	84	96.66666667	85	8.733333333	83.8	55.26666667	0.6	14	25.89	79.22	4.98	287	1992	6.940766551	0	0	0	0	0	0	1	0	1	0	2
10	01R	37	F	101	55	70.33333333	75	13.16666667	79.1	53.43333333	1.633333333	14	24.77	95.63	2.28	290	1974.7	6.809310345	0	0	0	0	0	0	1	0	1	0	2
11	01R	64	M	146	68	94	66	8.866666667	78.46666667	48.23333333	0.966666667	13	23.23	74.01	2.1	290	2070	7.137931034	0	1	0	0	0	1	1	1	1	0	4
11	02L	64	M	146	68	94	66	8.333333333	76.26666667	45.5	0.966666667	16	23.05	76.11	2.4	290	2070	7.137931034	0	1	0	0	0	0	1	0	1	0	2
12	02L	71	M	140	87	104.6666667	79	6.833333333	88.1	51.53333333	0.5	13	25.93	42.22	1.74	292	2248	7.698630137	0	0	0	0	0	1	1	1	1	1	5
13	01R	44	F	109	70	83	92	8.233333333	89.26666667	59.23333333	0.433333333	11	23.78	48.84	1.88	292	2210	7.568493151	0	0	0	0	0	1	1	0	1	0	3
13	02L	44	F	109	70	83	92	11.13333333	87.46666667	54.73333333	0.933333333	11	23.35	69.53	1.66	292	2210	7.568493151	0	0	0	0	0	1	1	0	1	0	3
14	01R	57	F	122	72	88.66666667	51	8.3	68.93333333	50.53333333	1.1	21	25.04	23.55	1.21	293	2070	7.064846416	0	0	1	1	0	0	1	1	1	0	3
14	02L	57	F	122	72	88.66666667	51	9.733333333	66.36666667	45.76666667	1.333333333	21	24.99	65.81	1.38	293	2070	7.064846416	0	0	1	1	0	0	1	1	1	0	3
15	02L	21	M	125	97	106.3333333	68	12.2	86.7	58.93333333	1.266666667	12	25.02	77.81	2	294	2373	8.071428571	0	0	0	0	0	0	0	0	0	0	0
16	01R	37	F	114	72	86	71	10.73333333	81.56666667	53	0.966666667	12	25.7	66.01	1.33	297	2170	7.306397306	0	0	0	0	0	0	1	0	1	0	2
17	01R	67	F	143	85	104.3333333	69	6.466666667	76.73333333	44.33333333	0.833333333	16	23.87	61.43	1.68	301	1836	6.099667774	0	0	0	1	0	0	1	0	1	0	2
17	02L	67	F	143	85	104.3333333	69	8.6	78.73333333	51.26666667	1	17	23.29	42.89	2.38	301	1836	6.099667774	0	0	0	1	0	1	1	0	1	1	4
18	01R	42	F	104	71	82	73	9.566666667	77.2	53.53333333	1.166666667	12	24.54	63.66	1.89	308	2320	7.532467532	0	0	0	0	0	0	1	1	1	0	3
18	02L	42	F	104	71	82	73	8.666666667	79.46666667	55.2	0.966666667	12	23.42	68.46	2.04	308	2320	7.532467532	0	0	0	0	0	1	1	1	1	0	4
19	02L	53	F	137	85	102.3333333	59	8.1	77.1	49.8	0.966666667	14	25.77	25.63	3.48	309	1736.8	5.620711974	0	1	0	0	0	1	1	1	1	0	4
20	01R	34	M	120	73	88.66666667	62	7.5	78.63333333	54.06666667	1	12	25.69	87.7	2.47	310	2229	7.190322581	0	0	0	0	0	1	1	1	1	0	4
20	02L	34	M	120	73	88.66666667	62	10	83.26666667	61.56666667	1.033333333	14	25.52	89.15	2.62	310	2229	7.190322581	0	0	0	0	0	1	1	1	1	0	4
21	01R	66	M	98	67	77.33333333	83	10.23333333	80.56666667	51	1.066666667	12	24.16	65.08	1.96	313	2212.5	7.068690096	0	1	0	1	0	0	1	1	1	0	3
21	02L	66	M	98	67	77.33333333	83	6.833333333	84.06666667	44.43333333	0.566666667	12	24.12	61.99	1.62	313	2212.5	7.068690096	0	1	0	1	0	0	1	1	1	0	3
22	01R	83	M	128	64	85.33333333	73	11.56666667	63.1	43.73333333	1.7	11	25.65	64.5	1.35	316	2154	6.816455696	0	1	0	0	0	1	1	1	1	0	4
22	02L	83	M	128	64	85.33333333	73	11.3	62.93333333	46.26666667	2	11	25.51	61.55	1.21	316	2154	6.816455696	0	1	0	0	0	1	1	1	1	0	4
23	01R	69	M	120	85	96.66666667	68	6.633333333	80.7	53.13333333	0.533333333	10	24	33.95	1.25	318	1992	6.264150943	0	1	1	1	0	1	1	0	1	0	3
23	02L	69	M	120	85	96.66666667	68	6.166666667	84.53333333	52.83333333	0.466666667	10	25.46	37.17	1.73	318	1992	6.264150943	0	1	1	1	0	1	1	0	1	0	3
24	01R	58	F	122	79	93.33333333	81	9.733333333	73.86666667	51.13333333	1.233333333	18	25.51	71.63	2.13	325	2330	7.169230769	0	0	1	0	0	0	1	1	1	0	3
24	02L	58	F	122	79	93.33333333	81	7.2	78.36666667	52.23333333	0.766666667	18	25.76	44.73	2.05	325	2330	7.169230769	0	0	1	0	0	0	1	1	1	0	3
25	01R	59	F	98	56	70	73	10.33333333	79.46666667	53.6	1.333333333	12	24.71	63.56	1.37	325	1866.2	5.742153846	0	0	0	0	0	1	1	0	1	0	3
25	02L	59	F	98	56	70	73	7.766666667	82.5	53.86666667	0.766666667	11	24.58	47.61	1.52	325	1866.2	5.742153846	0	0	0	0	0	1	1	0	1	0	3
26	01R	52	F	114	62	79.33333333	58	11.36666667	65.23333333	40.83333333	1.266666667	14	25.43	84.45	2.45	327	2136	6.532110092	0	0	0	0	0	0	1	0	1	0	2
26	02L	52	F	114	62	79.33333333	58	9	71.66666667	45.86666667	1.033333333	14	25.5	70.93	2.36	327	2136	6.532110092	0	0	0	0	0	0	1	0	1	0	2
27	01R	38	F	119	64	82.33333333	78	18.95	79.15	54.65	2.225	18	24.43	72.96	1.38	329	2387	7.255319149	0	0	0	0	0	0	0	0	0	0	0
27	02L	38	F	119	64	82.33333333	78	14.43333333	82	55.46666667	1.566666667	21	24.45	63.82	1.47	329	2387	7.255319149	0	0	0	0	0	0	0	0	0	0	0
28	01R	67	M	129	70	89.66666667	63	8.466666667	72.53333333	48.9	1.466666667	16	24.18	57.24	1.89	331	2030	6.132930514	0	1	1	1	0	1	1	1	1	0	4
28	02L	67	M	129	70	89.66666667	63	5.5	71.6	47.56666667	0.9	16	24.36	42.58	1.62	331	2030	6.132930514	0	1	1	1	0	1	1	1	1	0	4
29	02L	74	M	128	72	90.66666667	58	6.833333333	74.86666667	48.73333333	0.766666667	14	25.96	51.01	1.28	333	2005	6.021021021	0	1	0	1	0	1	1	1	1	0	4
30	01R	53	M	124	84	97.33333333	68	8.433333333	84.76666667	50.66666667	0.666666667	10	25.72	62.28	2.39	334	1803	5.398203593	0	0	0	0	0	1	1	1	1	1	5
30	02L	53	M	124	84	97.33333333	68	9.266666667	84	55.86666667	0.8	11	25.71	72.29	2.25	334	1803	5.398203593	0	0	0	0	0	1	1	1	1	1	5
31	01R	69	M	129	87	101	52	10.06666667	79	44.4	0.8	10	24.65	71.59	2.27	343	1989	5.798833819	0	0	0	0	0	0	0	0	0	0	0
31	02L	69	M	129	87	101	52	9.533333333	77.9	44.83333333	0.766666667	15	24.72	58.41	2.1	343	1989	5.798833819	0	0	0	0	0	0	0	0	0	0	0
32	01R	64	M	121	77	91.66666667	64	6.933333333	76.63333333	47.66666667	0.6	12	24.75	75.02	2.1	344	2135	6.206395349	0	1	0	0	0	0	0	0	1	0	1
32	02L	64	M	121	77	91.66666667	64	7.133333333	75.26666667	46.03333333	0.666666667	12	24.67	79.41	2.41	344	2135	6.206395349	0	1	0	0	0	0	0	0	1	0	1
33	01R	74	M	150	90	110	60	10.56666667	74.26666667	47.53333333	1.133333333	9	24.93	82.84	2.8	344	2213	6.433139535	0	1	0	1	0	1	0	0	1	0	2
33	02L	74	M	150	90	110	60	11.96666667	71.6	39.73333333	1.366666667	9	25.07	82.54	2.98	344	2213	6.433139535	0	1	0	1	0	1	0	0	1	0	2
34	01R	47	F	118	68	84.66666667	73	13.9	73.86666667	51.76666667	2.2	17	24.67	104.21	1.86	344	2115	6.148255814	0	0	0	0	0	0	1	1	1	0	3
34	02L	47	F	118	68	84.66666667	73	12.03333333	75.66666667	53.4	1.6	16	24.55	76.11	1.96	344	2115	6.148255814	0	0	0	0	0	0	1	1	1	0	3
35	01R	82	M	161	74	103	53	9.533333333	68.8	43.9	1.366666667	12	23.92	63.55	2.09	344	2107	6.125	0	0	0	0	0	0	0	0	0	0	0
36	01R	74	M	124	77	92.66666667	64	7.4	76.03333333	47.43333333	0.666666667	16	23.5	56.19	2.6	345	1976	5.727536232	0	1	0	0	0	1	0	1	0	1	3
36	02L	74	M	124	77	92.66666667	64	6.5	77.2	53.4	0.633333333	11	23.32	55.23	2.42	345	1976	5.727536232	0	1	0	0	0	1	0	1	0	1	3
37	01R	40	F	109	71	83.66666667	78	10.3	81.3	57.96666667	1.1	12	25.56	86.32	1.88	345	2287	6.628985507	0	0	0	0	0	1	1	0	1	0	3
37	02L	40	F	109	71	83.66666667	78	8.725	80.825	55.375	0.825	11	25.12	78.02	1.85	345	2287	6.628985507	0	0	0	0	0	1	0	0	1	0	2
38	01R	61	F	100	54	69.33333333	81	14.13333333	73.63333333	43.9	1.5	14	21.93	70.27	1.83	346	1611	4.656069364	0	0	0	1	0	1	1	1	1	0	4
38	02L	61	F	100	54	69.33333333	81	12.23333333	76.46666667	48.8	1.266666667	12	21.89	54.52	1.59	346	1611	4.656069364	0	0	0	1	0	1	1	1	1	0	4
39	01R	69	M	129	64	85.66666667	81	13.93333333	74.1	48.46666667	2.1	14	23.39	79.05	2.06	348	2465	7.083333333	0	0	0	0	0	0	0	1	1	0	2
39	02L	69	M	129	64	85.66666667	81	13.875	73.3	51.5	2.2	14	23.4	88.2	2.2	348	2465	7.083333333	0	0	0	0	0	0	0	1	1	0	2
40	01R	84	M	113	76	88.33333333	73	7.233333333	80.53333333	55.5	0.733333333	4	24.87	57.12	2.16	348	2162	6.212643678	0	1	0	0	0	1	1	1	1	0	4
40	02L	84	M	113	76	88.33333333	73	6.8	81.9	58.9	0.7	4	24.7	49.07	2	348	2162	6.212643678	0	1	0	0	0	1	1	1	1	0	4
41	01R	54	F	100	60	73.33333333	65	5.566666667	84.3	52.1	0.4	9	25.93	10.21	1.86	349	2122.9	6.082808023	0	0	0	0	0	0	1	1	1	0	3
42	01R	81	M	136	67	90	72	9.6	75.4	49	0.6	8	24.86	15.76	2.14	349	2226	6.378223496	0	1	0	0	0	1	0	1	1	1	4
42	02L	81	M	136	67	90	72	6.35	41.65	42.45	1.7	8	24.76	21.04	1.64	349	2226	6.378223496	0	1	0	0	0	1	0	1	1	1	4
43	01R	68	M	181	78	112.3333333	80	7.533333333	71.7	42.23333333	1.066666667	12	24.03	74.14	2.41	349	2532	7.255014327	1	1	0	0	0	1	1	1	1	0	4
43	02L	68	M	181	78	112.3333333	80	8.9	71.3	46.43333333	1.533333333	12	24.08	76.89	2.37	349	2532	7.255014327	1	1	0	0	0	1	1	1	1	0	4
44	01R	56	F	110	65	80	74	15.23333333	77.6	52.36666667	1.7	14	25.54	90.36	2.27	351	2300	6.552706553	0	0	0	0	0	1	1	1	0	1	4
44	02L	56	F	110	65	80	74	17.13333333	76.46666667	53.06666667	1.866666667	15	25.52	96.97	1.97	351	2300	6.552706553	0	0	0	0	0	1	1	1	0	1	4
45	02L	59	F	138	75	96	63	7.666666667	76.8	42.9	0.9	12	25.51	67.34	1.97	351	2112	6.017094017	0	0	0	0	0	1	1	1	1	0	4
46	01R	49	F	121	85	97	72	11.76666667	78.43333333	51.6	1.1	13	24.65	92.41	2.1	353	2222.2	6.295184136	0	1	0	1	0	0	1	1	1	0	3
46	02L	49	F	121	85	97	72	9.566666667	79.33333333	49.1	0.833333333	15	24.33	54.59	1.8	353	2222.2	6.295184136	0	1	0	1	0	0	1	1	1	0	3
47	02L	63	M	136	84	101.3333333	58	9.033333333	77.6	48.7	0.866666667	11	25.77	62.62	1.28	353	1870	5.297450425	0	1	0	0	0	1	1	1	0	0	3
48	01R	44	M	121	77	91.66666667	57	6.5	87.2	51.4	0.4	11	25.89	68.56	1.73	355	2324	6.546478873	0	0	0	0	0	0	1	1	1	0	3
48	02L	44	M	121	77	91.66666667	57	8.733333333	86.26666667	58.6	0.7	10	25.9	53.52	2.16	355	2324	6.546478873	0	0	0	0	0	0	1	1	1	0	3
49	02L	54	M	117	73	87.66666667	72	9.033333333	82.46666667	52.2	0.866666667	14	24.88	66.47	1.98	357	2084	5.837535014	0	0	0	0	0	1	1	1	1	1	5
50	01R	88	M	120	65	83.33333333	73	7.6	69.4	48.66666667	1.333333333	14	24.18	60.89	1.71	357	2369	6.635854342	0	0	0	1	0	1	0	1	1	0	3
50	02L	88	M	120	65	83.33333333	73	8.1	72.13333333	46.33333333	0.966666667	14	24.18	71.53	1.77	357	2369	6.635854342	0	0	0	1	0	1	0	1	1	0	3
51	01R	45	M	135	96	109	83	12.2	77.86666667	54.36666667	1.666666667	12	25.36	38.78	1.84	358	2391	6.67877095	1	0	0	0	0	1	1	0	1	0	3
51	02L	45	M	135	96	109	83	13	76.76666667	56.5	1.8	11	25.68	86.96	1.73	358	2391	6.67877095	1	0	0	0	0	1	1	0	1	0	3
52	01R	65	M	137	86	103	81	7.866666667	80.4	51.16666667	0.833333333	6	24.32	72.55	2.47	359	1924	5.359331476	0	0	0	0	0	0	0	1	1	0	2
52	02L	65	M	137	86	103	81	8.333333333	77	50.1	0.9	11	24.7	79.5	2.25	359	1924	5.359331476	0	0	0	0	0	0	0	1	1	0	2
53	01R	71	F	135	70	91.66666667	62	10.675	70.075	46.2	1.375	12	23.95	57.68	1.49	360	1979	5.497222222	0	0	1	0	0	1	1	1	1	0	4
53	02L	71	F	135	70	91.66666667	62	7.566666667	73.73333333	47.5	0.733333333	12	23.86	62.77	1.2	360	1979	5.497222222	0	0	1	0	0	1	1	1	1	0	4
54	01R	65	M	147	81	103	63	5.566666667	75.86666667	48.36666667	0.666666667	10	24.62	47.02	1.79	360	1628	4.522222222	0	1	0	0	0	1	1	1	1	0	4
54	02L	65	M	147	81	103	63	6.8	75.86666667	49.06666667	0.733333333	11	24.7	46.94	1.9	360	1628	4.522222222	0	1	0	0	0	1	1	1	1	0	4
55	02L	62	F	115	60	78.33333333	58	13.56666667	65.8	46.4	1.7	16	23.82	84.8	1.35	361	2260	6.260387812	0	0	0	0	0	0	0	0	1	0	1
56	01R	78	F	147	95	112.3333333	69	8.266666667	85.13333333	53.76666667	0.5	13	23.58	52.25	2.12	366	2209	6.035519126	0	1	1	1	0	0	1	1	1	0	3
56	02L	78	F	147	95	112.3333333	69	8.4	85.1	53.5	0.633333333	13	23.16	48.17	1.96	366	2209	6.035519126	0	1	1	1	0	0	1	1	1	0	3
57	01R	37	F	125	73	90.33333333	64	12.26666667	77.66666667	50.03333333	1.6	9	25.19	80.29	1.68	366	2279	6.226775956	1	0	0	0	0	0	0	0	1	0	1
57	02L	37	F	125	73	90.33333333	64	11.03333333	76.8	56.36666667	1.1	9	25.39	82.24	1.55	366	2279	6.226775956	1	0	0	0	0	0	0	0	1	0	1
58	01R	68	F	164	101	122	93	9.25	76.55	45.2	1.2	11	25.64	17.74	2.05	367	2341	6.378746594	0	1	0	0	0	1	0	1	1	0	3
58	02L	68	F	164	101	122	93	11.73333333	75.03333333	39.43333333	1.466666667	11	25.76	62.74	2.59	367	2341	6.378746594	0	1	0	0	0	0	0	1	1	0	2
59	01R	83	F	125	69	87.66666667	87	8.633333333	79.76666667	54.23333333	0.966666667	14	24.31	42.21	2.54	369	2324	6.298102981	0	0	0	1	0	0	0	0	1	0	1
59	02L	83	F	125	69	87.66666667	87	8.6	77.46666667	52.5	1.2	12	24.15	35.92	2.4	369	2324	6.298102981	0	0	0	1	0	0	0	0	1	0	1
60	01R	81	M	139	64	89	75	11.13333333	82.5	50.8	1.066666667	7	23.99	83.66	2.52	369	2166	5.869918699	0	0	0	0	0	0	0	1	1	0	2
60	02L	81	M	139	64	89	75	11.6	82.86666667	51.2	0.9	10	24.08	40.95	2.43	369	2166	5.869918699	0	0	0	0	0	1	0	1	1	0	3
61	01R	60	F	149	84	105.6666667	85	10.63333333	82.93333333	51.96666667	0.766666667	18	23.83	51.25	1.02	371	1962	5.288409704	0	1	0	1	0	1	0	0	1	0	2
61	02L	60	F	149	84	105.6666667	85	9.033333333	81.26666667	47.3	0.833333333	19	23.7	59.33	1.37	371	1962	5.288409704	0	1	0	1	0	0	0	0	1	0	1
62	01R	47	F	131	71	91	69	6.433333333	75.5	56.13333333	0.833333333	10	24.68	72.79	1.72	372	2313.7	6.219623656	0	0	0	0	0	0	0	0	1	0	1
62	02L	47	F	131	71	91	69	7.433333333	76.56666667	54.73333333	0.966666667	10	23.96	76.11	2.29	372	2313.7	6.219623656	0	0	0	0	0	0	0	0	1	0	1
63	01R	76	M	140	73	95.33333333	67	7	76.5	47.06666667	0.633333333	10	23.36	38.76	1.84	373	2257	6.050938338	1	0	0	0	0	0	0	1	1	0	2
63	02L	76	M	140	73	95.33333333	67	8.8	75	48.23333333	0.933333333	10	23.14	59.13	2.04	373	2257	6.050938338	1	0	0	0	0	0	0	1	1	0	2
64	01R	66	M	127	67	87	59	11.13333333	62.5	40.7	1.633333333	14	24.4	86	2.22	375	2140	5.706666667	0	0	0	0	0	1	1	1	1	1	5
64	02L	66	M	127	67	87	59	11.03333333	62.6	39.63333333	1.733333333	14	24.33	84.83	2.54	375	2140	5.706666667	0	0	0	0	0	1	1	1	1	1	5
65	01R	75	M	120	70	86.66666667	70	7.166666667	87.2	54.4	0.5	7	24.35	39.42	1.31	376	2457	6.534574468	0	0	1	1	0	1	0	0	0	0	1
66	01R	66	F	119	67	84.33333333	64	10.13333333	69.43333333	44.23333333	1.3	15	24.11	61.76	1.9	376	2451	6.518617021	0	0	1	1	0	1	1	1	1	1	5
66	02L	66	F	119	67	84.33333333	64	9.433333333	66.66666667	49.96666667	1.466666667	16	24.18	56.19	1.77	376	2451	6.518617021	0	0	1	1	0	1	1	1	1	1	5
67	02L	62	F	112	59	76.66666667	59	12.96666667	70.9	44.03333333	1.4	12	25.47	77.42	1.95	379	2265	5.976253298	0	0	0	1	0	0	1	1	1	1	4
68	01R	70	F	132	89	103.3333333	94	10.2	80.1	48	0.833333333	14	22.79	80.67	2.45	380	2184.3	5.748157895	0	1	0	0	0	1	0	0	1	0	2
68	02L	70	F	132	89	103.3333333	94	9.066666667	83.16666667	50.36666667	0.6	12	24.43	63.82	2.05	380	2184.3	5.748157895	0	1	0	0	0	1	0	0	1	0	2
69	01R	55	F	119	70	86.33333333	55	10.975	82.775	48.375	1	15	25.12	71.81	1.83	380	2419	6.365789474	0	0	0	0	0	0	0	0	1	0	1
69	02L	55	F	119	70	86.33333333	55	10.83333333	82	50.9	1.1	15	24.99	84.02	2.41	380	2419	6.365789474	0	0	0	0	0	0	0	0	1	0	1
70	01R	68	M	140	85	103.3333333	50	5.933333333	80.63333333	43.76666667	0.533333333	14	24.62	36.4	3.49	381	1948	5.112860892	0	1	0	1	0	0	0	0	1	0	1
70	02L	68	M	140	85	103.3333333	50	8.9	73.7	41.3	0.9	9	24.2	74.59	3.2	381	1948	5.112860892	0	1	0	1	0	0	0	0	1	0	1
71	02L	86	F	137	78	97.66666667	82	8.8	81.2	48.93333333	1.333333333	10	24.49	27.44	1.92	382	1509	3.95026178	0	0	1	0	0	1	1	1	1	1	5
72	02L	54	F	108	66	80	70	13.5	78.83333333	54.06666667	1.533333333	13	25.86	71.95	1.71	384	2292	5.96875	0	0	0	0	0	0	0	0	1	0	1
73	01R	50	F	116	47	70	57	11.9	71.83333333	44.5	1.233333333	12	25.89	82.27	1.43	384	2434	6.338541667	0	0	0	0	0	0	1	1	1	0	3
74	01R	67	F	107	54	71.66666667	69	9.733333333	65.96666667	43.9	1.233333333	20	22.95	62.72	1.98	384	2265	5.8984375	0	0	0	1	0	0	1	1	1	0	3
74	02L	67	F	107	54	71.66666667	69	10.66666667	65.43333333	44.16666667	1.266666667	15	23.01	66.24	1.75	384	2265	5.8984375	0	0	0	1	0	0	1	1	1	0	3
75	01R	45	F	119	64	82.33333333	45	15.46666667	73.73333333	53	1.366666667	18	25.54	97.67	1.3	388	2207	5.68814433	0	0	0	0	0	0	1	1	1	0	3
75	02L	45	F	119	64	82.33333333	45	15.33333333	72.63333333	49.86666667	1.366666667	19	25.7	103.09	1.56	388	2207	5.68814433	0	0	0	0	0	0	1	1	1	0	3
76	02L	66	M	143	80	101	71	12.4	72.66666667	50.2	1.833333333	8	23.12	110.35	2.44	393	2152	5.475826972	1	1	0	0	0	0	0	0	1	0	1
77	01R	69	M	124	72	89.33333333	74	6.433333333	79.76666667	48.16666667	0.733333333	14	24.69	35.33	2.12	394	2422	6.147208122	0	1	0	0	0	1	1	1	1	0	4
77	02L	69	M	124	72	89.33333333	74	6.933333333	80.46666667	48.8	0.633333333	14	24.71	33.52	1.5	394	2422	6.147208122	0	1	0	0	0	1	1	1	1	0	4
78	01R	47	F	136	91	106	67	14.56666667	82.83333333	51.23333333	1.1	14	24.68	78.86	1.26	394	2128	5.401015228	0	0	0	1	0	1	0	1	1	0	3
78	02L	47	F	136	91	106	67	13.9	83.06666667	47.3	1.033333333	16	24.52	94.67	1.29	394	2128	5.401015228	0	0	0	1	0	0	0	0	1	0	1
79	01R	39	F	99	57	71	70	14.83333333	75.66666667	51.5	2	14	25.96	84.41	1.59	397	1817	4.576826196	0	0	0	0	0	0	0	0	0	0	0
79	02L	39	F	99	57	71	70	13.93333333	74.46666667	50.7	2	14	25.63	78.5	1.75	397	1817	4.576826196	0	0	0	0	0	0	0	0	0	0	0
80	01R	60	M	143	69	93.66666667	71	8.1	78.16666667	55.1	1.1	11	24.6	67.13	2.39	398	1781	4.474874372	1	0	1	0	0	1	1	0	1	0	3
80	02L	60	M	143	69	93.66666667	71	5.866666667	83.76666667	55.4	0.6	10	24.37	46.32	2.37	398	1781	4.474874372	1	0	1	0	0	1	1	0	1	0	3
81	01R	56	F	110	65	80	74	12.5	77.63333333	54.43333333	1.6	14	25.66	97.56	1.78	399	2369	5.937343358	0	0	0	0	0	0	1	1	1	0	3
81	02L	56	F	110	65	80	74	10.6	75.23333333	52.53333333	1.333333333	13	25.63	87.89	1.68	399	2369	5.937343358	0	0	0	0	0	0	1	1	1	0	3
82	01R	71	F	122	84	96.66666667	90	8.566666667	84.63333333	52.66666667	0.733333333	12	23.69	54.14	1.42	400	2358	5.895	0	0	0	0	0	0	1	1	1	1	4
82	02L	71	F	122	84	96.66666667	90	9.666666667	84.83333333	58.13333333	0.766666667	11	23.67	44.95	2.55	400	2358	5.895	0	0	0	0	0	0	1	1	1	1	4
83	01R	60	M	140	88	105.3333333	62	6.466666667	81.1	48.9	0.533333333	14	23.82	57.73	3.36	402	2157	5.365671642	0	1	0	1	0	0	1	1	1	1	4
83	02L	60	M	140	88	105.3333333	62	8.9	77.26666667	44	0.933333333	15	23.6	75.33	2.79	402	2157	5.365671642	0	1	0	1	0	0	1	1	1	1	4
84	01R	59	F	115	71	85.66666667	53	7.366666667	75.23333333	41.7	0.733333333	9	25.97	65.78	2.7	402	2044	5.084577114	0	0	0	0	0	1	1	1	0	1	4
84	02L	59	F	115	71	85.66666667	53	8.3	74.83333333	49.23333333	0.866666667	12	25.66	74.96	2.84	402	2044	5.084577114	0	0	0	0	0	1	1	1	0	0	3
85	01R	40	F	114	62	79.33333333	50	7.033333333	80.46666667	52.13333333	0.766666667	13	25.99	59.34	2.71	403	2292	5.687344913	0	0	0	0	0	1	1	1	1	0	4
86	01R	87	M	125	65	85	80	9.766666667	66.9	44.86666667	1.8	10	23.52	70.03	1.71	403	2515	6.240694789	0	1	0	0	0	1	0	0	1	1	3
86	02L	87	M	125	65	85	80	6.433333333	69.36666667	49.6	1.1	10	23.65	41.69	1.73	403	2515	6.240694789	0	1	0	0	0	1	0	0	1	1	3
87	01R	70	M	121	66	84.33333333	59	8.566666667	71.86666667	48.13333333	0.933333333	10	24.9	73.25	1.85	404	2223	5.502475248	0	0	0	0	0	1	1	1	1	0	4
87	02L	70	M	121	66	84.33333333	59	5.666666667	76.73333333	51.96666667	0.566666667	15	25.1	33.4	2.4	404	2223	5.502475248	0	0	0	0	0	1	1	1	1	0	4
88	01R	41	F	111	73	85.66666667	65	9.433333333	84	53.1	0.633333333	11	25.04	51.28	1.39	404	2399	5.938118812	0	1	1	1	0	0	0	0	1	0	1
88	02L	41	F	111	73	85.66666667	65	8.366666667	87.5	58.7	0.5	12	24.81	69.95	1.53	404	2399	5.938118812	0	1	1	1	0	0	0	0	1	0	1
89	01R	74	M	157	87	110.3333333	66	9.8	62.63333333	43.06666667	1.866666667	13	24.21	77.64	3.22	406	2473	6.091133005	0	1	0	1	0	0	0	1	1	0	2
89	02L	74	M	157	87	110.3333333	66	7.8	66.13333333	42.43333333	1.433333333	13	24.86	79.32	3.18	406	2473	6.091133005	0	1	0	1	0	0	0	1	1	0	2
90	01R	66	M	119	74	89	58	8.133333333	82.7	50.76666667	0.6	8	25.26	60.62	2.17	406	2088	5.142857143	0	0	0	1	0	0	1	1	0	0	2
90	02L	66	M	119	74	89	58	10.03333333	79.3	45.66666667	0.9	8	25.34	82.64	2.03	406	2088	5.142857143	0	0	0	1	0	0	1	1	0	0	2
91	01R	55	F	135	77	96.33333333	98	13.43333333	77.86666667	50.16666667	1.933333333	11	23.82	46.53	1.38	409	2076	5.075794621	0	0	0	0	0	1	0	0	1	0	2
91	02L	55	F	135	77	96.33333333	98	15.475	79.925	50.975	1.925	12	23.43	88.09	1.39	409	2076	5.075794621	0	0	0	0	0	1	0	0	1	0	2
92	01R	52	F	125	63	83.66666667	71	10.36666667	75.4	55.43333333	1.4	11	25.94	89.28	2.39	409	2218	5.422982885	0	0	0	0	0	0	1	1	1	0	3
93	01R	55	F	133	76	95	75	6.5	85.26666667	52	0.466666667	15	24.27	53.36	2.04	410	2220	5.414634146	0	1	0	0	0	1	1	0	1	1	4
93	02L	55	F	133	76	95	75	7.733333333	81.2	49.26666667	0.7	17	24.36	48.76	1.81	410	2220	5.414634146	0	1	0	0	0	1	1	0	1	1	4
94	02L	73	F	102	57	72	83	12.6	74	42.1	1.433333333	13	25.4	71.18	2.17	411	2313	5.627737226	0	0	0	1	0	0	1	0	1	0	2
95	01R	74	M	137	67	90.33333333	60	7.766666667	77.46666667	50.93333333	0.8	12	24.88	55.11	2.13	411	2075.2	5.049148418	0	1	1	0	0	0	1	1	1	0	3
95	02L	74	M	137	67	90.33333333	60	7.933333333	71.8	43.8	1.2	10	24.27	67.51	2.07	411	2075.2	5.049148418	0	1	1	0	0	0	1	1	1	0	3
96	01R	70	M	135	87	103	100	7.666666667	84.13333333	56.26666667	0.733333333	10	23.38	43.18	1.87	411	2314	5.630170316	0	0	0	1	0	1	1	1	0	0	3
96	02L	70	M	135	87	103	100	7.766666667	85.5	54.3	0.666666667	10	23.46	40.52	2.31	411	2314	5.630170316	0	0	0	1	0	1	1	1	0	0	3
97	01R	54	M	88	54	65.33333333	74	5.766666667	80.86666667	56.73333333	0.666666667	7	24.74	70.51	3.13	413	2192	5.307506053	0	0	0	0	0	0	0	0	1	0	1
97	02L	54	M	88	54	65.33333333	74	4.7	80.26666667	54.5	0.566666667	12	24.25	58.89	3.17	413	2192	5.307506053	0	0	0	0	0	0	0	0	1	0	1
98	01R	79	F	124	58	80	NA	6.366666667	74.03333333	49.36666667	0.766666667	8	23.06	39.12	1.78	414	2212	5.342995169	0	0	0	0	0	0	0	0	0	1	1
98	02L	79	F	124	58	80	NA	6.9	73	51.16666667	0.866666667	10	23	34.84	2.04	414	2212	5.342995169	0	0	0	0	1	0	0	1	1	0	3
99	01R	59	F	136	61	86	65	8.033333333	80.33333333	47.9	0.733333333	9	25.19	65.63	2.29	414	1898	4.584541063	0	0	0	0	0	1	1	1	1	1	5
99	02L	59	F	136	61	86	65	8.566666667	77.03333333	49	0.9	12	24.72	68.85	2.27	414	1898	4.584541063	0	0	0	0	0	1	1	1	1	1	5
100	02L	39	M	119	75	89.66666667	80	10.1	83.93333333	56.66666667	0.933333333	13	23.94	74.09	1.6	416	2016	4.846153846	1	0	0	0	0	0	0	0	1	0	1
101	01R	85	M	134	77	96	48	5.366666667	75.56666667	45.86666667	0.433333333	12	24.3	53.58	2.49	417	1899	4.553956835	0	0	0	0	0	0	0	0	0	0	0
101	02L	85	M	134	77	96	48	9.1	68.23333333	42.46666667	1.033333333	12	24.26	78.82	2.27	417	1899	4.553956835	0	0	0	0	0	0	1	1	0	0	2
102	02L	56	F	113	54	73.66666667	55	10.53333333	73.1	47.43333333	1.433333333	15	25.78	88.52	3.46	418	2298	5.497607656	0	0	0	1	0	0	0	0	0	0	0
103	02L	52	F	119	73	88.33333333	69	8.833333333	74.56666667	48.76666667	0.966666667	13	24.46	70.06	2.45	419	2103	5.019093079	1	0	0	1	0	0	0	0	0	0	0
104	01R	42	M	134	74	94	70	10.275	84.4	54.175	0.975	12	22.89	78.36	2.68	422	1947	4.613744076	0	0	0	0	0	1	0	0	1	0	2
105	01R	68	F	133	87	102.3333333	66	12.13333333	76.03333333	50.03333333	1.3	13	23.5	63.44	1.55	424	1663	3.922169811	0	0	0	0	0	1	1	1	0	0	3
105	02L	68	F	133	87	102.3333333	66	12.2	73.96666667	50.2	1.5	16	23.5	89.62	1.7	424	1663	3.922169811	0	0	0	0	0	0	0	0	0	0	0
106	01R	65	F	149	80	103	72	6.433333333	83.7	50.1	0.5	11	22.89	52.92	1.87	424	2295	5.412735849	0	1	0	1	0	1	1	0	1	0	3
106	02L	65	F	149	80	103	72	10.23333333	82.66666667	44	1.066666667	12	23.19	84.04	1.73	424	2295	5.412735849	0	1	0	1	0	1	1	0	1	0	3
107	01R	79	F	123	82	95.66666667	76	9.733333333	78.9	48.43333333	0.766666667	18	22.33	69.23	1.83	426	2381	5.589201878	0	1	0	0	0	0	1	1	1	0	3
107	02L	79	F	123	82	95.66666667	76	11.13333333	80.33333333	49.9	0.966666667	16	22.3	74.36	1.93	426	2381	5.589201878	0	1	0	0	0	0	1	1	1	0	3
108	01R	43	F	88	58	68	85	10.16666667	76.6	56.4	1.3	11	25.77	82.81	2.67	427	2079	4.868852459	0	0	0	0	0	0	0	0	1	0	1
108	02L	43	F	88	58	68	85	11.4	77.7	54.6	1.433333333	11	25.56	81.58	2.28	427	2079	4.868852459	0	0	0	0	0	0	0	0	1	0	1
109	01R	52	F	93	62	72.33333333	64	10.125	78.65	54.625	0.925	13	25.29	61.88	1.71	427	2339	5.477751756	0	0	0	0	0	0	1	1	1	0	3
109	02L	52	F	93	62	72.33333333	64	10.8	76.975	47.15	1.15	13	25.46	69.36	1.95	427	2339	5.477751756	0	0	0	0	0	0	1	1	1	0	3
110	01R	75	F	144	83	103.3333333	64	8.866666667	72.46666667	47.53333333	1	16	25.28	63.72	1.33	435	1913	4.397701149	0	0	0	1	0	0	1	0	1	0	2
110	02L	75	F	144	83	103.3333333	64	7.733333333	71.93333333	46.13333333	0.9	14	25.23	65.21	1.44	435	1913	4.397701149	0	0	0	1	0	0	1	0	1	0	2
111	01R	82	M	150	82	104.6666667	93	6.533333333	74.83333333	59.3	1.2	13	24.08	59.82	2.71	437	2286	5.231121281	0	1	0	0	0	0	1	0	1	0	2
111	02L	82	M	150	82	104.6666667	93	4.05	81.55	58.6	0.4	13	24.45	45.49	2.75	437	2286	5.231121281	0	1	0	0	0	0	1	0	1	0	2
112	02L	60	F	110	66	80.66666667	60	5.966666667	78.96666667	44.2	0.5	14	25.92	30.1	1.36	438	2297	5.244292237	0	0	0	0	0	1	1	1	1	0	4
113	01R	61	F	118	78	91.33333333	73	11.23333333	76.03333333	48.7	1.133333333	13	25.26	82.6	2.33	440	2140	4.863636364	1	1	0	0	0	0	0	0	1	0	1
113	02L	61	F	118	78	91.33333333	73	15.16666667	78.8	50.36666667	1.3	13	25.28	92.07	2.17	440	2140	4.863636364	1	1	0	0	0	0	0	0	1	0	1
114	01R	82	F	160	77	104.6666667	64	7.533333333	78.23333333	47.16666667	0.8	5.7	25.59	63.77	1.87	440	2331	5.297727273	0	0	0	0	0	1	1	1	1	0	4
114	02L	82	F	160	77	104.6666667	64	6.75	71.7	52.65	0.95	6.7	25.46	62.88	2.11	440	2331	5.297727273	0	0	0	0	0	1	1	1	1	0	4
115	01R	68	F	131	77	95	62	11.2	62.63333333	43.1	1.5	11	25.84	85.76	1.32	443	2138	4.826185102	0	0	0	0	0	1	1	1	1	1	5
115	02L	68	F	131	77	95	62	9.866666667	72.96666667	46.6	0.933333333	15	25.72	30.07	1.63	443	2138	4.826185102	0	0	0	0	0	1	1	1	1	1	5
116	02L	76	F	161	94	116.3333333	84	10.46666667	84.3	56.8	0.9	12	25.51	147.94	1.78	446	2376	5.32735426	0	0	0	1	0	1	1	1	1	1	5
117	01R	60	F	111	74	86.33333333	76	9.066666667	82.6	54.03333333	0.833333333	16	24.03	61.05	2.7	451	2202.5	4.883592018	0	0	0	0	0	1	1	1	1	0	4
117	02L	60	F	111	74	86.33333333	76	8.533333333	81.83333333	52.73333333	0.733333333	15	23.92	67.72	2.86	451	2202.5	4.883592018	0	0	0	0	0	1	0	0	1	0	2
118	01R	82	M	126	70	88.66666667	47	5.166666667	80.46666667	49.66666667	0.4	15	23.11	45.88	2.46	452	2032	4.495575221	0	0	0	0	0	0	0	1	0	0	1
118	02L	82	M	126	70	88.66666667	47	5.066666667	78.66666667	50.73333333	0.466666667	14	23.17	55.04	2.63	452	2032	4.495575221	0	0	0	0	0	0	0	1	0	0	1
119	01R	32	F	119	74	89	75	12.3	81.86666667	56.03333333	1.633333333	15	24.86	73.81	1.92	456	2337	5.125	1	0	0	0	0	0	0	0	1	1	2
119	02L	32	F	119	74	89	75	10.7	80.2	64.23333333	1.366666667	16	25.17	67.03	1.6	456	2337	5.125	1	0	0	0	0	0	0	0	1	1	2
120	01R	40	F	132	91	104.6666667	70	5.333333333	85.2	58.23333333	0.4	17	25.15	49.46	2.53	458	2014	4.397379913	0	0	0	0	0	0	1	1	1	1	4
120	02L	40	F	132	91	104.6666667	70	5.6	84.66666667	58.96666667	0.433333333	6	23.99	46.51	2.07	458	2014	4.397379913	0	0	0	0	0	0	1	1	1	1	4
121	01R	60	M	127	73	91	65	7.1	83.225	50.95	0.725	8	24.38	66.12	2.19	470	2761	5.874468085	0	1	0	1	0	0	1	0	1	1	3
121	02L	60	M	127	73	91	65	6.5	77.5	50.9	0.7	8	24.09	39.7	1.93	470	2761	5.874468085	0	1	0	1	0	0	1	0	1	1	3
122	01R	57	F	122	75	90.66666667	66	9.333333333	80.3	48.83333333	0.766666667	12	23.09	64.56	2.18	470	2368	5.038297872	0	0	0	0	0	1	1	1	1	0	4
122	02L	57	F	122	75	90.66666667	66	7.6	81.76666667	48.7	0.6	12	22.97	53.21	2.16	470	2368	5.038297872	0	0	0	0	0	1	1	1	1	0	4
123	01R	64	F	134	73	93.33333333	78	9.266666667	67.76666667	49.46666667	1.833333333	14	23.53	73.22	1.4	474	2147	4.529535865	0	1	0	0	0	0	0	0	1	0	1
123	02L	64	F	134	73	93.33333333	78	4.933333333	76.53333333	50.2	0.6	12	23.74	61.16	1.48	474	2147	4.529535865	0	1	0	0	0	0	0	0	1	0	1
124	01R	64	F	110	60	76.66666667	70	7.166666667	81.6	53.06666667	0.6	14	23.94	60.72	2	480	2244	4.675	0	0	0	0	0	1	1	1	1	1	5
124	02L	64	F	110	60	76.66666667	70	7.3	82.7	50.8	0.6	12	24.03	56.82	2.19	480	2244	4.675	0	0	0	0	0	1	1	1	1	1	5
125	01R	79	F	154	88	110	94	12.63333333	71.76666667	43.53333333	1.333333333	12	23.35	91.26	1.98	483	2230	4.616977226	0	0	0	0	0	0	1	0	1	0	2
125	02L	79	F	154	88	110	94	11.46666667	71.36666667	47.26666667	1.4	12	23.17	93.73	1.7	483	2230	4.616977226	0	0	0	0	0	0	1	0	1	0	2
126	01R	62	M	120	70	86.66666667	83	12	79.03333333	55.53333333	1.7	14	25.57	86.27	1.73	492	2297	4.668699187	0	0	0	0	0	1	1	0	1	0	3
127	01R	73	M	110	65	80	54	8.8	81.73333333	53.93333333	0.666666667	17	23.16	37.67	1.54	499	2407	4.823647295	0	0	0	0	0	0	0	0	1	0	1
127	02L	73	M	110	65	80	54	14.15	81.3	50.5	1.3	14	23.36	55.95	1.79	499	2407	4.823647295	0	0	0	0	0	0	0	0	1	0	1
128	02L	70	F	108	65	79.33333333	72	7.8	80.46666667	50.46666667	0.766666667	10	24.16	54.73	1.61	509	2259	4.438113949	0	0	0	1	0	1	1	1	1	0	4
129	01R	45	M	138	91	106.6666667	58	12.73333333	75.5	49.5	2	13	24.98	79.57	1.2	509	2161	4.245579568	1	0	0	0	0	0	0	0	0	0	0
129	02L	45	M	138	91	106.6666667	58	15.4	75.83333333	45.63333333	1.266666667	13	24.75	92.19	1.26	509	2161	4.245579568	1	0	0	0	0	0	0	0	0	0	0
130	01R	34	F	125	78	93.66666667	81	14.9	83.9	61.6	1.3	12	25.11	84.7	1.39	518	2263	4.368725869	0	0	0	0	0	0	1	1	0	0	2
130	02L	34	F	125	78	93.66666667	81	15.66666667	84.33333333	60.63333333	1.5	12	24.98	59.91	1.32	518	2263	4.368725869	0	0	0	0	0	0	1	1	0	0	2
131	01R	75	F	109	69	82.33333333	69	13.1	72.4	46.93333333	1.866666667	18	23.36	65.54	1.66	520	2448	4.707692308	0	0	0	1	0	0	0	0	1	0	1
131	02L	75	M	109	69	82.33333333	69	12.73333333	73	46.7	1.633333333	18	23.87	60.92	1.68	520	2448	4.707692308	0	0	0	1	0	0	0	0	1	0	1
132	01R	64	F	128	80	96	69	8.2	72.16666667	43.5	0.833333333	13	23.44	69.25	2.05	542	2299	4.241697417	0	0	0	0	0	1	1	1	1	0	4
132	02L	64	F	128	80	96	69	9.133333333	68.4	39.56666667	1.133333333	13	23.53	68.12	1.88	542	2299	4.241697417	0	0	0	0	0	1	1	1	1	0	4
133	01R	31	F	108	75	86	62	11.66666667	81.2	58.56666667	1.333333333	18	25.82	68.11	1.93	571	1582.3	2.771103327	0	0	0	0	0	0	1	0	1	1	3
133	02L	31	F	108	75	86	62	10	83.96666667	59.7	1.033333333	18	25.97	61.7	1.82	571	1582.3	2.771103327	0	0	0	0	0	0	1	0	1	1	3
134	01R	68	F	144	77	99.33333333	66	5.633333333	80.3	50.86666667	0.466666667	14	22.37	42.62	1.4	575	2152	3.742608696	0	1	0	0	0	1	1	1	1	0	4
